# Supplementary material for: SARS-CoV-2-induced dysregulation in ADAR editing patterns persists post viral clearance in individuals with mild COVID-19
Source: Front Cell Infect Microbiol. 2026 Jun 2;16:1857062. doi: 10.3389/fcimb.2026.1857062 (PMC13269081; doi:10.3389/fcimb.2026.1857062)
Supplement: Supplementary file 2 [file SupplementaryFile2.zip]

Archive with 10 entries (10 files):
- Supp_Table_1.xlsx
- Supp_Table_10.xlsx
- Supp_Table_2.xlsx
- Supp_Table_3.xlsx
- Supp_Table_4.xlsx
- Supp_Table_5.xlsx
- Supp_Table_6.xlsx
- Supp_Table_7.xlsx
- Supp_Table_8.xlsx
- Supp_Table_9.xlsx
